# Supplementary material for: Manufacturing Natural Killer Cells as Medicinal Products
Source: Front Immunol. 2016 Nov 15;7:504. doi: 10.3389/fimmu.2016.00504 (PMC5108783; doi:10.3389/fimmu.2016.00504)
Supplement: Supplementary file 1 [file Data_Sheet_1.XLSX]

## Sheet: table
NCT Number	Title	NK origin	Conditions	Interventions	Sponsor/Collaborators	Country	Phases	Funded Bys	Study Designs	Start Date	Completion Date	Outcome Measures	URL
NCT02123836	Natural Killer Cells in Acute Leukaemia and Myelodysplastic Syndrome	allogeneic	Acute Leukaemia|Myelodysplastic Syndrome	Biological: NK cells	National University Hospital, Singapore	singapore	Phase 1	Other	Endpoint Classification: Safety/Efficacy Study|Intervention Model: Single Group Assignment|Masking: Open Label|Primary Purpose: Treatment	April 2014	July 2018	Minimal Residual Disease (MRD) levels	https://ClinicalTrials.gov/show/NCT02123836
NCT01621477	T-Cell Replete Haploidentical Donor Hematopoietic Stem Cell Plus Natural Killer (NK) Cell Transplantation in Patients With Hematologic Malignancies Relapsed or Refractory Despite Previous Allogeneic Transplant	allogeneic	Acute Lymphoblastic Leukemia|Acute Myelocytic Leukemia|Chronic Myelocytic Leukemia|Juvenile Myelomonocytic Leukemia|Myelodysplastic Syndrome|Hodgkin or Non-Hodgkin Lymphoma|Sarcoma, Myeloid	Drug: clofarabine|Drug: cytarabine|Drug: busulfan|Drug: Plerixafor|Drug: cyclophosphamide|Drug: antithymocyte globulin (rabbit)|Biological: stem cells|Drug: Tacrolimus|Drug: mycophenolate mofetil	St. Jude Children's Research Hospital|Assisi Foundation	usa	Phase 2	Other	Endpoint Classification: Safety/Efficacy Study|Intervention Model: Single Group Assignment|Masking: Open Label|Primary Purpose: Treatment	August 2012	August 2018	One-year survival|Incidence of Malignant Relapse|Event-Free Survival (EFS)|Disease-Free Survival (DFS)|Incidence and severity of acute and chronic Graft Versus Host Disease (GVHD)|Rate of transplant related mortality and transplant related morbidity	https://ClinicalTrials.gov/show/NCT01621477
NCT02185781	Phase I Study of Adoptive Immunotherapy With Enriched and Expanded Autologous Natural Killer (NK) Cells for Patients With Ph+ Acute Lymphoblastic Leukemia (ALL)	autologous	Acute Lymphoblastic Leukemia|Complete Hematologic Remission (CHR)|Persistent/Recurrent Minimal Residual Disease (MRD)	Other: Autologous NK cells infusions	Gruppo Italiano Malattie EMatologiche dell'Adulto	italy	Phase 1	Other	Endpoint Classification: Safety Study|Intervention Model: Single Group Assignment|Masking: Open Label|Primary Purpose: Treatment	November 2014	September 2017	To determine the MTD and the recommended final dose (RD) to be used for further investigations.|Number of adverse events.|Number of patients able to complete the study.|Time to complete enrolment.|Number and characteristics of immunologic modifications.|Number of patients who respond to treatment.|Number of patients alive after treatment conclusion.|Number of patients alive without progression.	https://ClinicalTrials.gov/show/NCT02185781
NCT02477787	Randomized Study of Haploidentical Hct and Subsequent Donor nk Cell Infusion in High-risk AML and MDS	allogeneic	Acute Myelogenous Leukemia	Biological: allogeneic, donor-derived NK cells	Asan Medical Center	korea	Phase 2	Other	Allocation: Randomized|Endpoint Classification: Efficacy Study|Intervention Model: Parallel Assignment|Masking: Open Label|Primary Purpose: Treatment	June 2015	June 2020	number of patients who experience progression/recurrence of AML after HCT|number of patients who achieve engraftment after HCT|number of patients who develop acute GVHD|number of patients who develop chronic GVHD|number of patients who experience donor NK cell infusion-associated toxicity|number of patients who die after HCT without progression of AML	https://ClinicalTrials.gov/show/NCT02477787
NCT02395822	MT2014-25: Haplo NK With SQ IL-15 in Adult Relapsed or Refractory AML Patients	allogeneic	Acute Myelogenous Leukemia	Biological: IL-15	Masonic Cancer Center, University of Minnesota	usa	Phase 2	Other	Endpoint Classification: Efficacy Study|Intervention Model: Single Group Assignment|Masking: Open Label|Primary Purpose: Treatment	October 2015	June 2019	< 5% marrow blast, no circulating peripheral blasts and neutrophil count of > 1 x 10^9/L|In vivo expansion (>100) of NK cells (defined at CD56+/CD3- lymphocytes)|IL-15 associated toxicity assessment|Treatment related mortality|Number of subjects achieving complete response with in vivo donor derived NK cell expansion of > 100 donor derived NK cells.	https://ClinicalTrials.gov/show/NCT02395822
NCT01520558	CNDO-109-AANK for AML in First Complete Remission (CR1)	allogeneic	Acute Myeloid Leukemia	Biological: CNDO-109-AANK Cells	Coronado Biosciences, Inc.	usa	Phase 1|Phase 2	Industry	Allocation: Non-Randomized|Endpoint Classification: Safety/Efficacy Study|Intervention Model: Single Group Assignment|Masking: Open Label|Primary Purpose: Treatment	December 2012	February 2016	Define MTD|Additional safety profile beyond MTD|Efficacy	https://ClinicalTrials.gov/show/NCT01520558
NCT02229266	Randomised Controlled Phase-2 Trial to Determine the Efficacy of Adoptive Immunotherapy With NK Cells in High-risk AML	allogeneic	Acute Myeloid Leukemia	Biological: NK cells|Drug: Cytarabine	Technische UniversitÃ¤t Dresden|German Research Foundation	germany	Phase 2	Other	Allocation: Randomized|Endpoint Classification: Efficacy Study|Intervention Model: Parallel Assignment|Masking: Open Label|Primary Purpose: Treatment	September 2015	September 2020	2-year overall survival|Time to relapse|Relapse-free survival|Yield and purity of NK cells (CD3-CD56+) after CD3 depletion and CD56 enrichment|NK cell analysis|Clinical performance (ECOG score)|Incidence and severity of GVHD|Incidence of (S)AEs	https://ClinicalTrials.gov/show/NCT02229266
NCT01884688	UARK 2013-05 A Study of Autologous Expanded Natural Killer Cell Therapy for Asymptomatic Multiple Myeloma	autologous	Asymptomatic Multiple Myeloma	Drug: ENK Cell Infusion	University of Arkansas|Millennium Pharmaceuticals, Inc.	usa	Phase 2	Other|Industry	Endpoint Classification: Safety/Efficacy Study|Intervention Model: Single Group Assignment|Masking: Open Label|Primary Purpose: Prevention	April 2013	October 2017	Increase in ENK (Expanded Natural Killer Cells) cells after participants receive treatment|Length of time between when a asymptomatic patient becomes symptomatic	https://ClinicalTrials.gov/show/NCT01884688
NCT01974479	Pilot Study of Redirected Haploidentical Natural Killer Cell Infusions for B-Lineage Acute Lymphoblastic Leukemia	allogeneic	B-cell Acute Lymphoblastic Leukemia	Other: anti-CD19 redirected NK cells	National University Health System, Singapore|Singapore General Hospital	singapore	Phase 2	Other	Endpoint Classification: Safety/Efficacy Study|Intervention Model: Single Group Assignment|Masking: Open Label|Primary Purpose: Treatment	January 2014	December 2017	Disease Response Criteria - Minimal Disease Residual (MRD) Monitoring	https://ClinicalTrials.gov/show/NCT01974479
NCT02843061	Combination of Rituximab and NK Immunotherapy for B Lymphoma	unspecified	B-cell Lymphoma Recurrent	Drug: Rituximab|Biological: NK immunotherapy	Fuda Cancer Hospital, Guangzhou|Shenzhen Hank Bioengineering Institute	china	Phase 1|Phase 2	Other	Allocation: Randomized|Endpoint Classification: Safety/Efficacy Study|Intervention Model: Parallel Assignment|Masking: Open Label|Primary Purpose: Treatment	July 2016	July 2019	Relief degree evaluated by the RECIST|Progress free survival (PFS)|Overall survival (OS)	https://ClinicalTrials.gov/show/NCT02843061
NCT01853358	Phase I of Infusion of Selected Donor NK Cells After Allogeneic Stem Cell Transplantation	allogeneic	Hematological Malignancy	Biological: NK Cell infusion	Institut Paoli-Calmettes	France	Phase 1	Other	Endpoint Classification: Safety/Efficacy Study|Intervention Model: Single Group Assignment|Masking: Open Label|Primary Purpose: Treatment	April 2013	March 2018	Occurence of grade 3-4 toxicity within 30 days of NK cells infusion|Number of infused cells population : CD3+, CD56+/CD16+, CD56-/CD16+, CD56+/CD16- (Determination)|relapse|number of NK cells function form baseline to Month 12 (kinetics)	https://ClinicalTrials.gov/show/NCT01853358
NCT01787474	IL-21-Expanded NK Cells for Induction of Acute Myeloid Leukemia (AML)	allogeneic	Leukemia	Drug: G-CSF|Drug: Fludarabine monophosphate|Drug: Cytarabine|Procedure: Natural Killer (NK) Cell Infusion	M.D. Anderson Cancer Center|The Leukemia and Lymphoma Society	usa	Phase 1|Phase 2	Other	Endpoint Classification: Safety/Efficacy Study|Intervention Model: Single Group Assignment|Masking: Open Label|Primary Purpose: Treatment	May 2014	null	Maximum Tolerated Dose (MTD) of mbIL21-Expanded Haploidentical NK Cells After Induction Chemotherapy with Fludarabine, Cytarabine, and G-CSF|Complete Remission (CR) Assessment Following Infusion of the NK Cells|Donor NK-Cell Expansion	https://ClinicalTrials.gov/show/NCT01787474
NCT02280525	Cord Blood Natural Killer (NK) Cells in Chronic Lymphocytic Leukemia (CLL)	allogeneic	Leukemia	Drug: Lenalidomide|Drug: Rituximab|Drug: Fludarabine|Drug: Cyclophosphamide|Procedure: NK Cells	M.D. Anderson Cancer Center|The Leukemia and Lymphoma Society|Celgene Corporation	usa	Phase 1	Other|Industry	Endpoint Classification: Safety/Efficacy Study|Intervention Model: Single Group Assignment|Masking: Open Label|Primary Purpose: Treatment	March 2015	null	Maximum Tolerated Dose (MTD) of Natural Killer (NK) Cells with Lenalidomide and Lymphodepleting Chemotherapy	https://ClinicalTrials.gov/show/NCT02280525
NCT01823198	Natural Killer (NK) Cells With HLA Compatible Hematopoietic Transplantation for High Risk Myeloid Malignancies	allogeneic	Leukemia	Drug: Busulfan|Drug: Fludarabine|Procedure: Alloreactive NK infusion|Drug: Interleukin-2|Procedure: Stem Cell Infusion|Drug: G-CSF|Drug: Tacrolimus|Drug: Methotrexate	M.D. Anderson Cancer Center|Cancer Prevention Research Institute of Texas|CML Program Project Grant	usa	Phase 1|Phase 2	Other	Endpoint Classification: Safety/Efficacy Study|Intervention Model: Single Group Assignment|Masking: Open Label|Primary Purpose: Treatment	June 2013	null	Maximum Tolerated Natural Killer (NK) Cell Dose	https://ClinicalTrials.gov/show/NCT01823198
NCT02781467	A Safety Study of Human Cord Blood Derived, Culture Expanded Natural Killer Cell (PNK-007) Infusion With Subcutaneous Recombinant Human IL-2 (rhIL-2) in Adults With Relapsed and/or Refractory Acute Myeloid Leukemia (AML)	allogeneic	Leukemia, Myeloid, Acute	Biological: PNK-007|Drug: Cyclophosphamide|Drug: Fludarabine|Drug: Human recombinant Interleukin-2 (rhIL-2)	Celgene Corporation	usa	Phase 1	Industry	Endpoint Classification: Safety Study|Intervention Model: Single Group Assignment|Masking: Open Label|Primary Purpose: Treatment	July 2016	December 2019	Dose-Limiting Toxicity (DLT)|Maximum Tolerated Dose (MTD)|Adverse Events (AEs)|Complete remission with incomplete platelet recovery (CRp)|Complete remission (CR)	https://ClinicalTrials.gov/show/NCT02781467
NCT01619761	Natural Killer (NK) Cells in Cord Blood Transplantation	allogeneic	Leukemia|Chronic Lymphocytic Leukemia	Drug: Lenalidomide|Drug: Fludarabine monophosphate|Drug: Melphalan|Procedure: NK Infusion|Procedure: CB Infusion|Drug: Tacrolimus|Drug: Mycophenolate mofetil|Drug: Rituximab	M.D. Anderson Cancer Center|Celgene|American Cancer Society, Inc.	usa	Phase 1	Other|Industry	Endpoint Classification: Safety/Efficacy Study|Intervention Model: Single Group Assignment|Masking: Open Label|Primary Purpose: Treatment	May 2013	null	Success Rate|Treatment-Related Mortality (TRM)	https://ClinicalTrials.gov/show/NCT01619761
NCT01807611	Haploidentical Donor Hematopoietic Progenitor Cell and NK Cell Transplantation for Hematologic Malignancy	allogeneic	Leukemia|Lymphoma	Radiation: Total Lymphoid Irradiation|Drug: Fludarabine|Drug: Cyclophosphamide|Drug: Thiotepa|Drug: Melphalan|Biological: HPC,A Infusion|Biological: TC-NK Infusion|Biological: G-CSF|Drug: Mesna|Device: CliniMACS|Drug: Mycophenolate mofetil|Drug: Maraviroc	St. Jude Children's Research Hospital|Assisi Foundation	usa	Phase 2	Other	Endpoint Classification: Safety/Efficacy Study|Intervention Model: Single Group Assignment|Masking: Open Label|Primary Purpose: Treatment	April 2013	April 2019	Rate of successful engraftment|Incidence of malignant relapse|Event-free survival|Overall survival|Incidence of acute and chronic graft versus host disease (GVHD)|Rate of transplant-related mortality (TRM)|Severity of acute and chronic graft versus host disease (GVHD)	https://ClinicalTrials.gov/show/NCT01807611
NCT02727803	Personalized Natural Killer (NK) Cell Therapy in Cord Blood Transplantation (CBT)	allogeneic	Leukemia|Lymphoma|Myeloma|Myeloproliferative Diseases	Drug: Busulfan|Drug: Fludarabine|Drug: Clofarabine|Drug: Rabbit ATG|Radiation: Total Body Irradiation (TBI)|Procedure: Cord Blood Infusions|Drug: Rituximab|Drug: Cyclophosphamide|Procedure: Natural Killer Cell Infusion|Drug: Melphalan|Drug: Mesna	M.D. Anderson Cancer Center	usa	Phase 2	Other	Allocation: Non-Randomized|Intervention Model: Parallel Assignment|Masking: Open Label|Primary Purpose: Treatment	May 2016	null	Progression Free Survival (PFS) Time in C2C2 Participants|Progression Free Survival (PFS) Time in C1 Participants	https://ClinicalTrials.gov/show/NCT02727803
NCT01904136	NK Cells to Prevent Disease Relapse for Patients High Risk Myeloid Malignancies	allogeneic	Leukemia|Myeloproliferative Diseases	Drug: Melphalan|Drug: Fludarabine|Procedure: Expanded NK Cell Infusion|Procedure: Bone Marrow Transplant|Drug: Mesna|Drug: Cyclophosphamide|Drug: Tacrolimus|Drug: Mycophenolate mofetil|Drug: G-CSF|Radiation: Total Body Irradiation (TBI)	M.D. Anderson Cancer Center|Cancer Prevention Research Institute of Texas	usa	Phase 1|Phase 2	Other	Endpoint Classification: Safety/Efficacy Study|Intervention Model: Single Group Assignment|Masking: Open Label|Primary Purpose: Treatment	April 2014	null	Maximum Tolerated Dose (MTD) of Expanded Natural Killer (NK) Cells|Treatment Related Mortality	https://ClinicalTrials.gov/show/NCT01904136
NCT01040026	Expanded Natural Killer (NK) Cells for Multiple Myeloma Study	allogeneic	Multiple Myeloma	Other: Treatment with in vitro expanded haploidentical NK cells	University Hospital, Basel, Switzerland	switzerland	Phase 1|Phase 2	Other	Endpoint Classification: Safety Study|Intervention Model: Single Group Assignment|Masking: Open Label|Primary Purpose: Treatment	December 2010	October 2017	Safety of expanded NK cell infusion|Treatment efficacy	https://ClinicalTrials.gov/show/NCT01040026
NCT01313897	UARK 2010-35, A Study of Expanded Natural Killer Cell Therapy for Multiple Myeloma	autologous	Multiple Myeloma	Drug: Bortezomib	University of Arkansas|National Institutes of Health (NIH)	usa	Phase 2	Other|NIH	Endpoint Classification: Safety Study|Intervention Model: Single Group Assignment|Masking: Open Label|Primary Purpose: Prevention	January 2011	December 2016	To determine the therapeutic efficacy of exp-NKcell therapy in research participants|The number of patients with adverse events, i.e. treatment related deaths, as a measure of safety.	https://ClinicalTrials.gov/show/NCT01313897
NCT02452697	Ph2 NK Cell Enriched DCIs w/wo RLR9 Agonist, DUK-CPG-001 From Donors Following Allogeneic SCT	allogeneic	Myeloid Malignancies|Lymphoid Malignancies	Biological: NK Cell enriched-DLI only|Biological: NK-DLI + DUK-CPG-001	David Rizzieri, MD|Agilent Technologies, Inc.|Duke University	usa	Phase 2	Other|Industry	Allocation: Randomized|Endpoint Classification: Safety/Efficacy Study|Intervention Model: Parallel Assignment|Masking: Open Label|Primary Purpose: Supportive Care	June 2016	July 2023	Progression-Free Survival rate|Rate of Unacceptable Toxicity|Recovery of immune cell populations Pre and Post-Infusion|Immune function Pre and Post-Infusion with antigen specific recovery, as measured by Elispot assay|Immune function Pre and Post-Infusion with antigen specific recovery, as measured by Immunoscope assay|Immune function Pre and Post-Infusion with antigen specific recovery, as measu…	https://ClinicalTrials.gov/show/NCT02452697
NCT01729091	Study of Umbilical Cord Blood-derived Natural Killer Cells in Conjunction With High Dose Chemotherapy and Autologous Stem Cell Transplant for Patients With Multiple Myeloma	allogeneic	Myeloma	Drug: Lenalidomide|Drug: Melphalan|Procedure: NK Cell Infusion|Procedure: Stem Cell Infusion|Drug: G-CSF	M.D. Anderson Cancer Center|Celgene	usa	Phase 1|Phase 2	Other|Industry	Endpoint Classification: Safety/Efficacy Study|Intervention Model: Single Group Assignment|Masking: Open Label|Primary Purpose: Treatment	June 2013	null	Maximum Tolerated Dose (MTD) of umbilical cord blood (UCB)-derived natural killer (NK) cells|Percentage of Participants with Very Good Partial Response (VGPR) and Complete Response (CR)	https://ClinicalTrials.gov/show/NCT01729091
NCT02074657	LANK-2: Activated and Expanded NK Cell Immunotherapy Together With Salvage Chemotherapy in Children, Adolescents and Young Adults With Relapsed or Refractary Acute Leukemia	allogeneic	Relapsed/Refractory Paediatric Acute Leukaemia	Biological: Activated and expanded natural killer cells (NKAEs)	Hospital Universitario La Paz	spain	Phase 2	Other	Endpoint Classification: Safety Study|Intervention Model: Single Group Assignment|Masking: Open Label|Primary Purpose: Treatment	April 2014	April 2017	To assess the safety of activated and expanded NK cell (NKAE) immunotherapy after salvage chemotherapy in patients with relapsed or refractary acute leukemia|Incidence of episodes of febrile neutropenia, bacteriemia or viral or fungal infections|Days of hematological recovery (neutrophils >500/microL, lymphocytes >250/microL and platelets >50.000/microL), days of hospitalization, in each cycle Im…	https://ClinicalTrials.gov/show/NCT02074657
NCT01944982	Salvage Therapy With Chemotherapy and Natural Killer Cells in Relapsed/Refractory Paediatric T Cell Lymphoblastic Leukaemia and Lymphoma	allogeneic	Relapsed/Refractory Paediatric T Cell Lymphoblastic Leukaemia and Lymphoma	Biological: Expanded haploidentical natural killer cells (NKAEs)	Hospital Infantil Universitario NiÃ±o JesÃºs, Madrid, Spain	spain	Phase 1|Phase 2	Other	Endpoint Classification: Safety Study|Intervention Model: Single Group Assignment|Masking: Open Label|Primary Purpose: Treatment	July 2013	March 2017	Safety profile (number of AEs per patient)|Incidence of episodes of febrile neutropenia, bacteriemia or viral or fungal infections|time to hematological recovery (days)|days of hospitalization in each cycle|Objective response rate|days of isolation	https://ClinicalTrials.gov/show/NCT01944982
NCT02271711	Fourth Ventricle Infusions of Autologous Ex Vivo Expanded NK Cells in Children With Recurrent Posterior Fossa Tumors	autologous	Brain Cancer	Biological: Natural Killer (NK) Cells	M.D. Anderson Cancer Center	usa	Phase 1	Other	Endpoint Classification: Safety/Efficacy Study|Intervention Model: Single Group Assignment|Masking: Open Label|Primary Purpose: Treatment	March 2015	null	Maximum Tolerated Dose (MTD) of Autologous Natural Killer (NK) Cells|Antitumor Activity of Autologous NK Cell Administration	https://ClinicalTrials.gov/show/NCT02271711
NCT02844335	Combination of Cryosurgery and NK Immunotherapy for Advanced Breast Cancer	unspecified	Breast Cancer Recurrent	Device: Cryosurgery|Biological: NK immunotherapy	Fuda Cancer Hospital, Guangzhou|Shenzhen Hank Bioengineering Institute	china	Phase 1|Phase 2	Other	Allocation: Randomized|Endpoint Classification: Safety/Efficacy Study|Intervention Model: Parallel Assignment|Masking: Open Label|Primary Purpose: Treatment	July 2016	July 2019	Relief degree|Progress free survivalï¼ˆPFSï¼‰|Overall survivalï¼ˆOSï¼‰	https://ClinicalTrials.gov/show/NCT02844335
NCT02030561	NK Cell Infusions With Trastuzumab for Patients With HER2+ Breast and Gastric Cancer	autologous	Breast Cancer|Gastric Cancer	Drug: Trastuzumab + NK cells	National University Hospital, Singapore|National University, Singapore	singapore	Phase 1|Phase 2	Other	Endpoint Classification: Safety/Efficacy Study|Intervention Model: Single Group Assignment|Masking: Open Label|Primary Purpose: Treatment	January 2014	August 2018	Number of Participants with Serious and Non-Serious Adverse Events|Duration of Tumor Response Measure|Time-to-Event Outcome Measure	https://ClinicalTrials.gov/show/NCT02030561
NCT02100891	Phase 2 STIR Trial: Haploidentical Transplant and Donor Natural Killer Cells for Solid Tumors	allogeneic	Ewing Sarcoma|Neuroblastoma|Rhabdomyosarcoma|Osteosarcoma|CNS Tumors	Procedure: Allogeneic HCT|Drug: Donor NK Cell Infusion	Monica Thakar|Medical College of Wisconsin	usa	Phase 2	Other	Endpoint Classification: Efficacy Study|Intervention Model: Single Group Assignment|Masking: Open Label|Primary Purpose: Treatment	March 2014	December 2019	Disease-control rate|Overall survival	https://ClinicalTrials.gov/show/NCT02100891
NCT02409576	Pilot Study of Expanded , Activated Haploidentical Natural Killer Cell Infusions for Sarcomas	allogeneic	Ewing Sarcoma|Osteosarcoma|Rhabdomyosarcoma	Biological: Expanded , Activated NK cells	National University Hospital, Singapore|KK Women's and Children's Hospital	singapore	Phase 1|Phase 2	Other	Endpoint Classification: Safety/Efficacy Study|Intervention Model: Single Group Assignment|Masking: Open Label|Primary Purpose: Treatment	February 2015	September 2018	Disease response after expanded activated NK cell infusion|Persistence and phenotype of expanded NK cells in research participants with EWS, RMS and OS.|Toxicity of NK cells infusion (NCI toxicity criteria CTC version 4.0)|Performance status will be assessed by age-dependent Performances Scores ( Lansky scale or Karnofsky performance scale)|Acute and Chronic GVHD	https://ClinicalTrials.gov/show/NCT02409576
NCT02399735	Safety Study of NK Cells From Sibship to Treat the Recurrence of HCC After Liver Transplantation	allogeneic	Hepatocellular Carcinoma	Biological: Low Dose NK cells Ã—4 times|Biological: Normal Dose NK cells Ã—4 times|Biological: Normal Dose NK cells Ã—8 times	Third Affiliated Hospital, Sun Yat-Sen University	china	Phase 1	Other	Allocation: Non-Randomized|Endpoint Classification: Safety Study|Intervention Model: Parallel Assignment|Masking: Open Label|Primary Purpose: Treatment	October 2014	June 2018	GVHD|Acute rejection	https://ClinicalTrials.gov/show/NCT02399735
NCT02849015	Combination of Cryosurgery and NK Immunotherapy for Tumors in Transplanted Liver	unspecified	Liver Tumor|Evidence of Liver Transplantation	Device: Cryosurgery|Biological: NK immunotherapy	Fuda Cancer Hospital, Guangzhou|Shenzhen Hank Bioengineering Institute	china	Phase 1|Phase 2	Other	Allocation: Randomized|Endpoint Classification: Safety/Efficacy Study|Intervention Model: Parallel Assignment|Masking: Open Label|Primary Purpose: Treatment	July 2016	July 2018	Number of participants with treatment-related adverse events as assessed by CTCAE v4.0|Progress free survivalï¼ˆPFSï¼‰|Overall survivalï¼ˆOSï¼‰	https://ClinicalTrials.gov/show/NCT02849015
NCT00720785	Natural Killer Cells and Bortezomib to Treat Cancer	autologous	Lung or Prostatic Neoplasms|Colorectal or Kidney Neoplasms|Pancreatic Neoplasms|Leukemia, Myelogenous, Chronic Lymphocytic Leukemia, BCR-ABL Positive|Melanoma|CLL	Drug: NK cells +CliniMACs CD3 and CD56 systems	National Heart, Lung, and Blood Institute (NHLBI)|National Institutes of Health Clinical Center (CC)	usa	Phase 1	NIH	Allocation: Non-Randomized|Endpoint Classification: Safety/Efficacy Study|Intervention Model: Single Group Assignment|Masking: Open Label|Primary Purpose: Treatment	July 2008	January 2018	Safety of escalating NK cell doses|The anti-neoplastic effects of this treatment regimen (assessed using standard disease specific response criteria) and the toxicity profile associated with extended cycles of protocol therapy.	https://ClinicalTrials.gov/show/NCT00720785
NCT02843204	Combination of Anti-PD-L1 and NK Immunotherapy for Recurrent Solid Tumors	unspecified	Malignant Solid Tumour	Drug: Nivolumab|Biological: NK immunotherapy	Fuda Cancer Hospital, Guangzhou|Shenzhen Hank Bioengineering Institute	china	Phase 1|Phase 2	Other	Allocation: Randomized|Endpoint Classification: Safety/Efficacy Study|Intervention Model: Parallel Assignment|Masking: Open Label|Primary Purpose: Treatment	July 2016	July 2019	Relief degree evaluated by the RECIST|Progress free survival (PFS)|Overall survival (OS)	https://ClinicalTrials.gov/show/NCT02843204
NCT02853903	Comparison of Autogenic and Allogenic NK Immunotherapy on the Outcome of Recurrent Solid Tumors	autologous vs allogeneic	Malignant Solid Tumour	Biological: NK immunotherapy	Fuda Cancer Hospital, Guangzhou|Shenzhen Hank Bioengineering Institute	china	Phase 2	Other	Allocation: Randomized|Endpoint Classification: Efficacy Study|Intervention Model: Parallel Assignment|Masking: Open Label|Primary Purpose: Treatment	July 2016	July 2019	Relief degree of tumors|Progress free survivalï¼ˆPFSï¼‰|Overall survivalï¼ˆOSï¼‰	https://ClinicalTrials.gov/show/NCT02853903
NCT02857920	Combination of Bevacizumab and NK Immunotherapy for Recurrent Solid Tumors	unspecified	Malignant Solid Tumour	Drug: Bevacizumab|Biological: NK immunotherapy	Fuda Cancer Hospital, Guangzhou|Shenzhen Hank Bioengineering Institute	china	Phase 1|Phase 2	Other	Allocation: Randomized|Endpoint Classification: Safety/Efficacy Study|Intervention Model: Parallel Assignment|Masking: Open Label|Primary Purpose: Treatment	August 2016	August 2019	Relief degree of tumors|Progress free survivalï¼ˆPFSï¼‰|Overall survivalï¼ˆOSï¼‰	https://ClinicalTrials.gov/show/NCT02857920
NCT02843581	Combination of Cryosurgery and NK Immunotherapy for Advanced Esophageal Cancer	unspecified	Metastatic Esophageal Cancer	Device: Cryosurgery|Biological: NK immunotherapy	Fuda Cancer Hospital, Guangzhou|Shenzhen Hank Bioengineering Institute	china	Phase 1|Phase 2	Other	Allocation: Randomized|Endpoint Classification: Safety/Efficacy Study|Intervention Model: Parallel Assignment|Masking: Open Label|Primary Purpose: Treatment	July 2016	July 2019	Relief degree|Progress free survivalï¼ˆPFSï¼‰|Overall survivalï¼ˆOSï¼‰	https://ClinicalTrials.gov/show/NCT02843581
NCT02843607	Combination of Cryosurgery and NK Immunotherapy for Advanced Kidney Cancer	unspecified	Metastatic Renal Cell Cancer	Device: Cryosurgery|Biological: NK immunotherapy	Fuda Cancer Hospital, Guangzhou|Shenzhen Hank Bioengineering Institute	china	Phase 1|Phase 2	Other	Allocation: Randomized|Endpoint Classification: Safety/Efficacy Study|Intervention Model: Parallel Assignment|Masking: Open Label|Primary Purpose: Treatment	July 2016	July 2019	Relief degree|Progress free survivalï¼ˆPFSï¼‰|Overall survivalï¼ˆOSï¼‰	https://ClinicalTrials.gov/show/NCT02843607
NCT02507154	Reactivating NK Cells in Treating Refractory Head and Neck Cancer	autologous	Nasopharyngeal Cancer|Head and Neck Squamous Cell Carcinoma	Drug: Cetuximab + NK cells	National University Hospital, Singapore	singapore	Phase 1|Phase 2	Other	Endpoint Classification: Safety/Efficacy Study|Intervention Model: Single Group Assignment|Masking: Open Label|Primary Purpose: Treatment	July 2015	July 2018	Safety as measured by clinical examination including hematology, renal and liver function tests, adverse events and any significant biochemical abnormalities or toxicities|Objective tumor response	https://ClinicalTrials.gov/show/NCT02507154
NCT00877110	Anti-GD2 3F8 Antibody and Allogeneic Natural Killer Cells for High-Risk Neuroblastoma	allogeneic	Neuroblastoma|Bone Marrow, Sympathetic Nervous System	Drug: cyclophosphamide, vincristine, topotecan ,allogeneic NK cells & 3F8	Memorial Sloan Kettering Cancer Center	usa	Phase 1	Other	Endpoint Classification: Safety/Efficacy Study|Intervention Model: Single Group Assignment|Masking: Open Label|Primary Purpose: Treatment	April 2009	April 2017	Assess the feasibility and safety of administering allogeneic haploidentical NK infusions with 3F8 in patients with high-risk NB|Estimate the anti-NB effect of allogeneic NK infusions plus 3F8|Assess the impact of KIR/HLA immunogenetics on disease response to NK/3F8|Assess the relationship between CD16 polymorphism and ADCC in vitro	https://ClinicalTrials.gov/show/NCT00877110
NCT02650648	Humanized Anti-GD2 Antibody Hu3F8 and Allogeneic Natural Killer Cells for High-Risk Neuroblastoma	allogeneic	Neuroblastoma|High-Risk	Drug: cyclophosphamide|Biological: NK cells|Biological: hu3F8|Drug: rIL-2	Memorial Sloan Kettering Cancer Center	usa	Phase 1	Other	Endpoint Classification: Safety/Efficacy Study|Intervention Model: Single Group Assignment|Masking: Open Label|Primary Purpose: Treatment	January 2016	null	The number patient responses observed at each dose level	https://ClinicalTrials.gov/show/NCT02650648
NCT02130869	A Pilot Study of Immunotherapy Including Haploidentical NK Cell Infusion Following CD133+ Positively-Selected Autologous Hematopoietic Stem Cells in Children With High Risk Solid Tumors or Lymphomas	allogeneic	Neuroblastoma|Lymphoma|High-risk Tumor	Device: CD133+ selected autologous stem cell infusion|Biological: IL-2|Biological: hu14.18K322A|Drug: Busulfan|Drug: Melphalan|Biological: GM-CSF|Drug: Bendamustine|Drug: Etoposide|Drug: Cytarabine|Drug: Carboplatin|Device: Haploidentical natural killer cell infusion|Biological: G-CSF|Drug: Etoposide phosphate	St. Jude Children's Research Hospital	usa	Phase 1	Other	Allocation: Non-Randomized|Endpoint Classification: Safety/Efficacy Study|Intervention Model: Parallel Assignment|Masking: Open Label|Primary Purpose: Treatment	September 2014	September 2020	Percent of participants with positive ANC engraftment|Overall survival|Disease-free survival|Incidence of relapse|Lymphocyte and hematopoietic reconstitution|Characteristics of the stem cell grafts|Characteristics of the natural killer cell grafts.|Overall survival of patients treated without stem cell manipulation or NK cell infusion due to off therapy criteria	https://ClinicalTrials.gov/show/NCT02130869
NCT02734524	A Clinical Research of NK Cell Infusion Combined With Chemotherapy in the Treatment of Non-small Cell Lung Cancer	autologous	Non-small Cell Lung Cancer	Biological: NK cells|Drug: Taxol|Drug: Carboplatin	Southwest Hospital, China	china	Phase 2	Other	Allocation: Randomized|Endpoint Classification: Efficacy Study|Intervention Model: Parallel Assignment|Masking: Open Label|Primary Purpose: Treatment	March 2016	March 2019	Number of participants responding to treatment|Progress free survival(PFS) time|Overall survival time	https://ClinicalTrials.gov/show/NCT02734524
NCT02843815	Combination of Cryosurgery and NK Immunotherapy for Advanced Non-Small Cell Lung Cancer	unspecified	Non-small Cell Lung Cancer Metastatic	Device: Cryosurgery|Biological: NK Immunotherapy	Fuda Cancer Hospital, Guangzhou|Shenzhen Hank Bioengineering Institute	china	Phase 1|Phase 2	Other	Allocation: Randomized|Endpoint Classification: Safety/Efficacy Study|Intervention Model: Parallel Assignment|Masking: Open Label|Primary Purpose: Treatment	July 2016	July 2019	Relief degree|Progress free survivalï¼ˆPFSï¼‰|Overall survivalï¼ˆOSï¼‰	https://ClinicalTrials.gov/show/NCT02843815
NCT02562963	Clinical Efficacy and Safety of NKT Cell Infusion in Patients With Advanced Solid Tumor	autologous	Non-small Cell Lung Cancer|Gastric Cancer|Hepatocellular Carcinoma|Colorectal Cancer	Biological: natural killer T cell	Minghui Zhang|Shanghai Public Health Clinical Center|Hua Xin Hosptial First Hosptial of Tsinghua University|Tsinghua University	china	Phase 1|Phase 2	Other	Endpoint Classification: Safety/Efficacy Study|Intervention Model: Single Group Assignment|Masking: Open Label|Primary Purpose: Treatment	November 2015	December 2018	The incidence of adverse events following infusion of NKT cells|Objective Response Rate (ORR), confirmed by CT or MRI, or confirmed by biopsy|Hematology|Serological analysis|Overall Survival (OS)|Progression-Free Survival (PFS)|Tumor Marker	https://ClinicalTrials.gov/show/NCT02562963
NCT02118415	Targeted Natural Killer (NK) Cell Based Adoptive Immunotherapy for the Treatment of Patients With Non-Small Cell Lung Cancer (NSCLC) After Radiochemotherapy (RCT)	autologous	NSCLC Stage IIIA/B	Other: Hsp70-peptide TKD/IL-2 activated, autologous NK cells	Technische UniversitÃ¤t MÃ¼nchen	germany	Phase 2	Other	Allocation: Randomized|Endpoint Classification: Efficacy Study|Intervention Model: Parallel Assignment|Masking: Open Label|Primary Purpose: Treatment	March 2014	February 2018	Progress free survival|overall survival (OS)|toxicity (AE and SAE)|quality of life (QoLQ-30, LC-13)|biological parameters (NK cell activation)	https://ClinicalTrials.gov/show/NCT02118415
NCT02118285	Intraperitoneal Natural Killer Cells and INCB024360 for Recurrent Ovarian, Fallopian Tube, and Primary Peritoneal Cancer	allogeneic	Ovarian Cancer|Fallopian Tube Carcinoma|Primary Peritoneal Carcinoma	Drug: Fludarabine|Drug: Cyclophosphamide|Biological: NK cells|Biological: IL-2|Drug: INCB024360	Masonic Cancer Center, University of Minnesota|Incyte Corporation	usa	Phase 1	Other|Industry	Endpoint Classification: Safety/Efficacy Study|Intervention Model: Single Group Assignment|Masking: Open Label|Primary Purpose: Treatment	April 2014	April 2020	Maximum tolerated dose of INCB024360|Initial tumor response|Duration of tumor response|Progression-free survival|Overall survival	https://ClinicalTrials.gov/show/NCT02118285
NCT02718859	Combination of Irreversible Electroporation and NK Immunotherapy for Advanced Pancreatic Cancer	unspecified	Pancreatic Cancer	Biological: NK cells|Procedure: irreversible electroporation (IRE )	Fuda Cancer Hospital, Guangzhou|Shenzhen Hank Bioengineering Institute	china	Phase 1|Phase 2	Other	Allocation: Randomized|Endpoint Classification: Safety/Efficacy Study|Intervention Model: Parallel Assignment|Masking: Open Label|Primary Purpose: Treatment	March 2016	March 2017	Relief degree|Progress free survivalï¼ˆPFSï¼‰|Overall survivalï¼ˆOSï¼‰	https://ClinicalTrials.gov/show/NCT02718859
NCT02849366	Combination of Cryosurgery and NK Immunotherapy for Recurrent Sarcoma	unspecified	Recurrent Adult Soft Tissue Sarcoma	Device: Cryosurgery|Biological: NK immunotherapy	Fuda Cancer Hospital, Guangzhou|Shenzhen Hank Bioengineering Institute	china	Phase 1|Phase 2	Other	Allocation: Randomized|Endpoint Classification: Safety/Efficacy Study|Intervention Model: Parallel Assignment|Masking: Open Label|Primary Purpose: Treatment	July 2016	July 2019	Relief degree|Progress free survivalï¼ˆPFSï¼‰|Overall survivalï¼ˆOSï¼‰	https://ClinicalTrials.gov/show/NCT02849366
NCT02843126	Combination of Trastuzumab and NK Immunotherapy for Recurrent Breast Cancer	unspecified	Recurrent Breast Cancer	Drug: Trastuzumab|Biological: NK immunotherapy	Fuda Cancer Hospital, Guangzhou|Shenzhen Hank Bioengineering Institute	china	Phase 1|Phase 2	Other	Allocation: Randomized|Endpoint Classification: Safety/Efficacy Study|Intervention Model: Parallel Assignment|Masking: Open Label|Primary Purpose: Treatment	July 2016	July 2019	Relief degree evaluated by the RECIST|Progress free survival (PFS)|Overall survival (OS)	https://ClinicalTrials.gov/show/NCT02843126
NCT02849340	Combination of Cryosurgey and NK Immunotherapy for Recurrent Cervical Cancer	unspecified	Recurrent Cervical Cancer	Device: Cryosurgery|Biological: NK immunotherapy	Fuda Cancer Hospital, Guangzhou|Shenzhen Hank Bioengineering Institute	china	Phase 1|Phase 2	Other	Allocation: Randomized|Endpoint Classification: Safety/Efficacy Study|Intervention Model: Parallel Assignment|Masking: Open Label|Primary Purpose: Treatment	July 2016	July 2019	Relief degree of tumors|Progress free survivalï¼ˆPFSï¼‰|Overall survivalï¼ˆOSï¼‰	https://ClinicalTrials.gov/show/NCT02849340
NCT02849314	Combination of Cryosurgey and NK Immunotherapy for Recurrent Laryngeal Cancer	unspecified	Recurrent Laryngeal Cancer	Device: Cryosurgery|Biological: NK immunotherapy	Fuda Cancer Hospital, Guangzhou|Shenzhen Hank Bioengineering Institute	china	Phase 1|Phase 2	Other	Allocation: Randomized|Endpoint Classification: Safety/Efficacy Study|Intervention Model: Parallel Assignment|Masking: Open Label|Primary Purpose: Treatment	July 2016	July 2019	Relief degree of tumors|Progress free survivalï¼ˆPFSï¼‰|Overall survivalï¼ˆOSï¼‰	https://ClinicalTrials.gov/show/NCT02849314
NCT02845856	Combination of Cetuximab and NK Immunotherapy for Recurrent Non-small Cell Lung Cancer	unspecified	Recurrent Non-small Cell Lung Cancer	Drug: Cetuximab|Biological: NK immunotherapy	Fuda Cancer Hospital, Guangzhou|Shenzhen Hank Bioengineering Institute	china	Phase 1|Phase 2	Other	Allocation: Randomized|Endpoint Classification: Safety/Efficacy Study|Intervention Model: Parallel Assignment|Masking: Open Label|Primary Purpose: Treatment	July 2016	July 2019	Relief degree evaluated by RECIST|Progress free survival (PFS)|Overall survival (OS)	https://ClinicalTrials.gov/show/NCT02845856
NCT02849353	Combination of Cryosurgey and NK Immunotherapy for Recurrent Ovarian Cancer	unspecified	Recurrent Ovarian Cancer	Device: Cryosurgery|Biological: NK immunotherapy	Fuda Cancer Hospital, Guangzhou|Shenzhen Hank Bioengineering Institute	china	Phase 1|Phase 2	Other	Allocation: Randomized|Endpoint Classification: Safety/Efficacy Study|Intervention Model: Parallel Assignment|Masking: Open Label|Primary Purpose: Treatment	July 2016	July 2019	Relief degree of tumors|Progress free survivalï¼ˆPFSï¼‰|Overall survivalï¼ˆOSï¼‰	https://ClinicalTrials.gov/show/NCT02849353
NCT02849327	Combination of Cryosurgey and NK Immunotherapy for Recurrent Pharyngeal Cancer	unspecified	Recurrent Pharyngeal Cancer	Device: Cryosurgery|Biological: NK immunotherapy	Fuda Cancer Hospital, Guangzhou|Shenzhen Hank Bioengineering Institute	china	Phase 1|Phase 2	Other	Allocation: Randomized|Endpoint Classification: Safety/Efficacy Study|Intervention Model: Parallel Assignment|Masking: Open Label|Primary Purpose: Treatment	July 2016	July 2019	Relief degree of tumors|Progress free survivalï¼ˆPFSï¼‰|Overall survivalï¼ˆOSï¼‰	https://ClinicalTrials.gov/show/NCT02849327
NCT02849379	Combination of Cryosurgey and NK Immunotherapy for Recurrent Tongue Cancer	unspecified	Recurrent Tongue Cancer	Device: Cryosurgery|Biological: NK immunotherapy	Fuda Cancer Hospital, Guangzhou|Shenzhen Hank Bioengineering Institute	china	Phase 1|Phase 2	Other	Allocation: Randomized|Endpoint Classification: Safety/Efficacy Study|Intervention Model: Parallel Assignment|Masking: Open Label|Primary Purpose: Treatment	July 2016	July 2019	Relief degree of tumors|Progress free survivalï¼ˆPFSï¼‰|Overall survivalï¼ˆOSï¼‰	https://ClinicalTrials.gov/show/NCT02849379
NCT02843802	Combination of Cryosurgery and NK Immunotherapy for Advanced Liver Cancer	unspecified	Secondary Malignant Neoplasm of Liver	Device: Cryosurgery|Biological: NK Immunotherapy	Fuda Cancer Hospital, Guangzhou|Shenzhen Hank Bioengineering Institute	china	Phase 1|Phase 2	Other	Allocation: Randomized|Endpoint Classification: Safety/Efficacy Study|Intervention Model: Parallel Assignment|Masking: Open Label|Primary Purpose: Treatment	July 2016	July 2019	Relief degree|Progress free survivalï¼ˆPFSï¼‰|Overall survivalï¼ˆOSï¼‰	https://ClinicalTrials.gov/show/NCT02843802
NCT02465957	Study of aNK (Activated NK-92, Formerly Neukoplast) Infusions in Patients With Unresectable Stage III (IIIB) or Distant Metastatic (IV) Merkel Cell Carcinoma (MCC)	cell line	Stage IIIB Merkel Cell Carcinoma|Stage IV Merkel Cell Carcinoma	Biological: aNK	NantKwest, Inc.	usa	Phase 2	Industry	Endpoint Classification: Safety/Efficacy Study|Intervention Model: Single Group Assignment|Masking: Open Label|Primary Purpose: Treatment	August 2015	November 2017	Progression Free Survival|Overall Response Rate|Time to disease progression|Median overall survival|Number of Subjects with Adverse Events as a Measure of Safety and Toxicity|Quality of life assessment	https://ClinicalTrials.gov/show/NCT02465957
